# Supplementary material for: FOXP2 drives neuronal differentiation by interacting with retinoic acid signaling pathways
Source: Front Cell Neurosci. 2014 Sep 26;8:305. doi: 10.3389/fncel.2014.00305 (PMC4176457; doi:10.3389/fncel.2014.00305)
Supplement: Supplementary file 1 [file DataSheet1.XLS]

## Sheet: Table S1
SUPP TABLE S1. Primers used for quantitative PCR of candidate genes
GENE	FORWARD PRIMER (5’→3’)	REVERSE PRIMER (5’→3’)
AQP1	CACTGGCTGTGGGATTAACC	CCAGGATGAAGTCGTAGATGAG
ASCL1	GGAGCTTCTCGACTTCACCAAC	CAACGCCACTGACAAGAAAGC
BATF3	TGCTCAGAGAAGTCGGAAGAA	TGGCACAAAGTTCATAGGGCA
BCL2	GGATTGTGGCCTTCTTTGAG	GAGTCTTCAGAGACAGCCAG
CNTNAP2	TCCCTCCACGTCCCAAAAATG	TCTTGGCATAGCCGGGAGAA
CRABPII	CGAGGAATTGCTCAAAGTGCTG	CACAGTCTGCTCCTCAAAC
DCX	AAGCTTAGGTGCCTGCGTTA	AAGGGGCACTTGTGTTTGTC
DGAT1	CTGACAGTGGCTTCAGCAAC	CAGGAACAGAGAAACCACCTG
DLL1	CTACTCCGGCTTCAACTGTG	GTAGGCATCACCGAGGTC
DLL3	CCAATGGAGGCAGCTGTAG	GCAGATGTAGGCAGAGTCAG
ETV1	AGTTTGTACCAGACTATCAGGCT	CGGTGTATGAGTTGAGTTTGGA
FGF1	CCCCGTTGCTACAGTAGAGG	GCCCTGACCGAGAAGTTTAA
FOXP1	GGACGATAGAAGTACAGCCCAATG	CGGCTTTGGGTTCTGTAGACTTC
GAP43	GTGCCACTAAAGCTTCCACTG	GGGCACTTTCCTTAGGTTTGG
HES1	CATTCCAAGCTGGAGAAGG	CTCGGTATTAACGCCCTCG
HES5	CAACAGCAGCATCGAGCAG	CTTCAGGTAGCTGACAGCC
HOXD10	GAAGTGCAGGAGAAGGAAAGC	CCAGCGTTTGGTGCTTAGTGTAAG
HOXD4	CCTGGATGAAGAAGGTGC	GACGATGACCTGCCTTTAGTG
ID1	GGTAAACGTGCTGCTCTACGAC	GTCCCTGATGTAGTCGATGAC
ID2	CCTCAACACGGATATCAGCATC	CACACAGTGCTTTGCTGTC
ID3	CAGGTGGAAATCCTACAGCG	CGTTGGAGATGACAAGTTCCG
MAP2	AATAGACCTAAGCCATGTGACATCC	AGAACCAACTTTAGCTTGGGCC
NAV2	GCACTGATGACATCAACACCAG	CTTGACATCATCACCAGACCAC
NEDD8	GTGAAGACGCTGACCGGAAA	CGCTCCTTGATTCGCTCCA
NEDD9	CCCATCCAGATACCAAAAGGAC	GTAGGCGGGATGTCATACAC
NEUROD1	GAGACTATCACTGCTCAGGAC	CCTGAGAACTGAGACACTCGTC
NEUROD2	TGCTACTCCAAGACGCAGAAG	CACGTAGGACACTAGGTCTGG
NEUROD6	CTAGAGACTCCAGGAGACGATG	CTTTCTGCACATCTGGGATTC
NOTCH1	CGGCCAGCAGATGATCTTC	CACACTGCCGGTTGTCAATC
pri-miR-9-2	GCTGTATGAGTGTATTGGTCTTCA	CCTGACCTTTCTGGTTTTTACTGT
RARα	GCTTCACCACCCTCACCATC	CAGATGAGGCAGATGGCGCTG
RARβ-001	CCTGGATTTCTACACTGCGAG	GACGAAGCAGGGTTTGTACAC
RARβ-002	CAGAGGCAGGAGGGTCTATTC	GACGAAGCAGGGTTTGTACAC
RARβ-005	GACCTGGAGTGATGTGTTCC	GAGGCGGATGTCCATGAAGG
RARβ-005-201	CACATGACTCACTATCCAGCC	GAGGCGGATGTCCATGAAGG
RARγ	GCAATGACAAGTCCTCTGGC	GACATGCCCACTTCGAAGCAC
RGS2	AAGATTGGAAGACCCGTTTGAG	GCAAGACCATATTTGCTGGCT
RORA	CTTTCCCTACTGTTCGTTCACC	GTATTGGCAGGTTTCCAGATGCG
RORB	CATCCAGATCACTCACGCCATCC	GAAGGCACGGCACATTCTCAC
RORG	CAGCGCTCCAACATCTTCTC	CGAACTCCACCACGTACTG
RXRA	GACGGAGCTTGTGTCCAAGATG	GTACTTGTGCTTGCAGTAGGC
RXRB	CATCTGTCAGGCAGCTGACAAAC	GCAAGGAGGATGCCATCTC
RXRG	CATCTGTGCCATCTGTGGAGAC	GGCACTTCTGATAGCGACAGTAC
SLIT1	GGACTGTCGTGGAAAAGGC	CCGTAGCTTTCTGTAGGGTGAG
SPOCK1	ACCCCTGCCTGAAGGTAAAAT	GGCTTGCACTTGACCAAATTC
SYK	AGCTGATCGCTACCACAGC	GTTGTCTCTGGCTCGGATC
TJP2	GGGAAGGTCGCTGCTATTGT	CTCTCGCTGTAGCCACTCC
TNR	CGAAGTTCAGGAGTACAAGG	CGCTTTGCTGTGAGTTCATG
NORMALISER	FORWARD PRIMER (5’→3’)	REVERSE PRIMER (5’→3’)
CYPA	GTCAACCCCACCGTGTTCTTC	TTTCTGCTGTCTTTGGGACCTTG
GAPDH	ATTCCACCCATGGCAAATTC	GGGATTTCCATTGATGACAAGC
POLR2F	CCCGAAAGATCCCCATCAT	CACCCCCCAGTCTTCATAGC
