# Supplementary material for: FOXP2 drives neuronal differentiation by interacting with retinoic acid signaling pathways
Source: Front Cell Neurosci. 2014 Sep 26;8:305. doi: 10.3389/fncel.2014.00305 (PMC4176457; doi:10.3389/fncel.2014.00305)
Supplement: Supplementary file 2 [file DataSheet2.XLS]

## Sheet: Sheet1
Supp Table S2. Summary of gene expression changes caused by FOXP2 expression (FOXP2 EFFECT) or by differentiation timecourse (DIFFERENTIATION EFFECT)
		FOXP2 EFFECT	DIFFERENTIATION EFFECT (EMPTY)				FOXP2 EFFECT p-value	DIFFERENTIATION EFFECT Dunnett p-value (vs D0) - to 3 decimal places
			D5	D10	D15			D5	D10	D15				COLOUR LEGEND
DIFFERENTIATION MARKERS	MAP2	1.83597	2.2578	4.06286	4.19145		0.0130053	0.041	0.002	0.001					Upregulated >1.4
	DCX	2.94581	1.12917	5.02027	6.30981		0.00150657	0.544	0	0					Repressed <0.75
	GAP43	1.07953	0.63319	3.58269	5.522		0.409019	0.001	0	0				N/A	Not expressed
	Pri-mir-9-2	2.33222	4.74053	2.49415	3.03283		0.0405269	0.009	0.11	0.072					significant p-value
RETINOIC ACID RECEPTORS	RARα	0.851485	2.45545	1.40594	1.12871		0.256057	0	0.027	0.504
	RARβ-001	2.20913	45.0519	6.76808	7.91814		0.008118	0	0	0
	RARβ-002	2.41588	53.3739	10.9497	9.22644		0.0116006	0	0	0
	RARβ-005	1.2457	0.277233	0.900225	1.723		0.0917384	0	0.76	0.063
	RARβ-005-201	1.56863	0.372549	0.95098	1.87255		0.0338637	0.004	0.986	0.04
	RARγ	0.88	1.64	0.71	0.66		0.0850123	0.01	0.044	0.0677
	RORa	1.73077	2.42308	6.63462	6.79808		0.0598289	0.052	0.001	0.001
	RORb	4.46602	1.02913	0.805825	0.504854		0.00119327	1	0.782	0.059
	RORg	0.643564	0.851485	2.0495	4.33663		0.027089	0.591	0.013	0
	RXRa	0.756953	0.920485	0.823165	0.51921		0.00933745	0.597	0.102	0
	RXRb	1.0297	1.76238	1.43564	1.47525		0.790434	0.009	0.068	0.059
	RXRg	0.854369	1.17784	0.933465	0.625182		0.499545	0.601	0.986	0.068
ALL OTHER DIFFERENTIATION RESPONSIVE GENES	CRABPII	1.49496	25.6648	2.51876	2.7026		0.00810873	0	0	0
	RGS2	4.52147	23.7442	9.16733	6.61872		0.000415321	0	0	0
	SPOCK1	2.62452	1.44295	20.5529	31.0537		5.91788e-06	0	0	0
	FGF1	1.56679	4.31763	17.2082	27.2838		0.00133451	0	0	0
	TNR	0.653495	11.1933	13.3959	11.1126		0.0253993	0	0	0
	NEDD8	0.925706	2.10291	1.85513	1.8978		0.455377	0	0	0
	NEDD9	4.77706	6.69382	1.12876	1.61646		0.000300687	0	0.39	0.001
	SYK	5.81229	0.776344	0.325762	0.380283		6.78678e-06	0.153	0	0
	BCL2	2.07528	2.44127	4.30847	3.4743		0.0286425	0.001	0	0
	DGAT1	0.766795	1.60432	1.53917	1.43984		0.00260539	0	0	0.001
	ETV1	1.42843	2.10183	0.676736	1.50707		0.01608	0.005	0.08	0.081
	FOXP1	1.42697	2.85605	1.98446	2.09717		0.277905	0	0.009	0.004
	HES1	1.47266	3.47367	0.685575	0.289914		0.00057421	0	0.001	0
	HES5	1.05831	1.63477	1.51071	1.28889		0.599326	0.003	0.008	0.079
	HOXD4	1.11371	3.25892	1.84274	1.19745		0.402284	0	0.009	0.47
	HOXD10	0.800877	3.70362	2.61517	2.37417		0.0510754	0	0	0
	NAV2	1.43158	3.37066	1.8206	1.14597		0.00963506	0	0	0.217
	SLIT1	0.311525	0.716708	1.62931	2.96245		4.97978e-06	0.006	0.001	0
	BATF3 (SNFT)	0.577134	0.746434	1.95008	3.41853		0.0438878	0.446	0.136	0.011
	AQP1	0.742348	1.10353	0.659195	0.710713		0.0067312	0.331	0	0.002
	ASCL1	0.133585	0.223102	0.16355	0.0629312		2.08909e-05	0	0	0
	CNTNAP2	0.104949	0.0964668	0.274109	0.383986		5.38793e-05	0	0.002	0.013
	DLL1	N/A	N/A	N/A	N/A		N/A	N/A	N/A	N/A
	DLL3	0.257306	0.233014	0.307226	0.483086		9.56655e-05	0	0	0
	ID1	1.13149	0.932192	0.087423	0.0758732		0.1657	0.594	0	0
	ID2	1.74328	1.9461	0.536223	0.245112		0.00144391	0.001	0.001	0
	ID3	1.21078	2.61384	0.094295	0.0599848		0.0525974	0	0	0
	NEUROD1	1.13832	0.38257	0.997067	1.4831		0.327558	0.003	1	0.204
	NEUROD2	N/A	N/A	N/A	N/A		N/A	N/A	N/A	N/A
	NEUROD6	N/A	N/A	N/A	N/A		N/A	N/A	N/A	N/A
	NOTCH1	0.893416	0.709152	0.707294	0.907465		0.276426	0.073	0.069	0.778
	TJP2	1.77516	0.613346	0.258829	0.302712		0.000344367	0.002	0	0
